# Supplementary material for: Metabolic Profiles Point Out Metabolic Pathways Pivotal in Two Glioblastoma (GBM) Cell Lines, U251 and U-87MG
Source: Biomedicines. 2023 Jul 20;11(7):2041. doi: 10.3390/biomedicines11072041 (PMC10377067; doi:10.3390/biomedicines11072041)
Supplement: Supplementary file 1 [file biomedicines-11-02041-s001.zip]

Archive with 1 entries (1 files):
- biomedicines-2493662-supplementary.pdf
